# Supplementary material for: Impaired Autophagic Clearance with a Gain-of-Function Variant of the Lysosomal Cl−/H+ Exchanger ClC-7
Source: Biomolecules. 2023 Dec 15;13(12):1799. doi: 10.3390/biom13121799 (PMC10742274; doi:10.3390/biom13121799)
Supplement: Supplementary file 1 [file biomolecules-13-01799-s001.zip]

Archive with 2 entries (2 files):
- Bose_CLC7_suppl.pdf
- VideoS1.avi
